# Supplementary material for: Comparative genomic analysis of clinical and environmental strains provides insight into the pathogenicity and evolution of Vibrio parahaemolyticus
Source: BMC Genomics. 2014 Dec 18;15(1):1135. doi: 10.1186/1471-2164-15-1135 (PMC4320434; doi:10.1186/1471-2164-15-1135)
Supplement: Supplementary file 1 — Additional file 1: Table S1: Primers used in PCR detection of genomic island in V. parahaemolyticus isolates. (XLSX 40 KB) [file 12864_2014_6908_MOESM1_ESM.xlsx]

## Sheet: summary
Strain(Lab no.)	PFGE pattern	Year of isolation	Serovar	Location	Source	Original designation	GI 1(256bp)	GI 2(538bp)
1240	A03	1985	O3:K6	Maldives	Clinical	AQ4037(2203)	positive	positive
1186	A03	Unknown	O3:K6	Thailand	Clinical		positive	positive
1175	A03	1983	O3:K6	Singapore	Clinical	AQ3794	positive	positive
1177	A03	1985	O3:K6	Maldives	Clinical	AQ4019	ND	positive
1181	A05	1987	O3:K6	Thailand	Clinical	AQ4235	positive	positive
1182	A05	1987	O3:K6	Thailand	Clinical	AQ4299	positive	positive
1449	A06	1984	O4:K8	Japan	Clinical	VP25	positive	positive
1450	A06	1984	O5:K15	Japan	Clinical	VP29	positive	positive
1477	A06	1990	O3:K6	Thailand	Clinical	VP-388	positive	positive
1475	A07	1990	O3:KUT	Thailand	Clinical	VP-281	positive	positive
1304	A08	1996	O3:K6	Taiwan	Clinical	2146	positive	positive
1262	I01	1998	O3:K6	Singapore	Clinical		positive	positive
1263	I01	1998	O6:K18	Singapore	Clinical		ND	positive
1346	I01	1998	O1:K25	Taiwan	Clinical		positive	positive
1347	I01	1998	O1:K25	Taiwan	Clinical		positive	positive
1463	I01	Unknown	ND	Thailand	Clinical	M-206	ND	positive
1468	I01	Unknown	ND	Thailand	Clinical	M-241	ND	ND
1247	I02	1998	O1:KUT	Bangladesh	Clinical	AN-16000(3145)	positive	positive
1248	I02	1998	O3:K6	Bangladesh	Clinical	AN-8373(3146)	ND	ND
1229	I05	1999	O3:K6	Taiwan	Clinical	50364	ND	ND
1230	I05	1999	O3:K6	Taiwan	Clinical	50365	positive	positive
1221	I06	Unknown	O3:K6	Indonesia	Clinical		positive	positive
1084	I07	1997	O3:K6	Taiwan	Clinical		positive	positive
1203	I08	Unknown	O3:K6	Korea	Clinical		ND	ND
1458	I08	Unknown	ND	Thailand	Clinical		ND	ND
1249	I09	1998	O3:K6	Japan	Clinical	JYK-VP6(3166)	ND	ND
1264	I10	1998	O4:K68	Singapore	Clinical	A17	positive	positive
1265	I10	1998	O4:K68	Singapore	Clinical		positive	positive
1362	I10	1999	O4:K68	Taiwan	Clinical	15663	positive	positive
1291	I11	1996	O3:K6	Taiwan	Clinical		ND	ND
1252	I13	1998	O3:K6	Japan	Clinical	FIHES98V-32-4(3472)	positive	positive
1456	I14	1996	O3:K6	Thailand	Clinical	M-099	positive	positive
1470	I15	Unknown	ND	Thailand	Clinical	M-296	positive	positive
1301	I16	1996	O3:K6	Taiwan	Clinical	2034	positive	positive
1283	I17	1999	O3:K6	Korea	Clinical	2231	ND	ND
135	J01	1992	ND	Taiwan	Clinical		positive	positive
1172	I1	1996	O3:K6	Singapore	Clinical	KX-V226	ND	ND
1173	I1	1996	O3:K6	Thailand	Clinical	KX-V231	ND	ND
1259	I1	1999	O1:K25	Thailand	Clinical	A6	positive	positive
1478	F1	Unknown	Unknown	Thailand	Clinical	VP-151	ND	ND
	ND (Not determined)

## Sheet: primer used
Primer used
GI 1Forward	atgaattctcttggttacgagtcc
GI 1Rerverse	ccttgtgagcctcacaagtcat
GI 2Forward	ctactaagcgcgttgatcttaca
GI 2Rerverse	tagctaagctagcgcagttcga
1. All these strains have been examined by Yang’s lab. For further information about these strains, refer to Han, H., H. C. Wong, B. Kan, Z. Guo, X. Zeng, S. Yin, X. Liu, R. Yang, and D. Zhou. 2008. Genome plasticity of Vibrio parahaemolyticus: microevolution of the 'pandemic group'. BMC Genomics 9:570
2. The PFGE patterns refer to our publication. The “I group” includes all the new O3:K6 strains and serovariants. The “A group” includes the old O3:K6 strains. Refer to Wong, H. C., S. H. Liu, C. S. Chiou, M. Nishibuchi, B. K. Lee, O. Suthienkul, G. B. Nair, C. A. Kaysner, and H. Taniguchi. 2007. A pulsed-field gel electrophoresis typing scheme for Vibrio parahaemolyticus isolates from fifteen co…
