# Supplementary material for: Comparative genomic analysis of clinical and environmental strains provides insight into the pathogenicity and evolution of Vibrio parahaemolyticus
Source: BMC Genomics. 2014 Dec 18;15(1):1135. doi: 10.1186/1471-2164-15-1135 (PMC4320434; doi:10.1186/1471-2164-15-1135)
Supplement: Supplementary file 2 — Additional file 2: Table S2: Distribution of sRNA sequences in V. parahaemolyticus strains. (XLSX 44 KB) [file 12864_2014_6908_MOESM2_ESM.xlsx]

## Sheet: Sheet1
sRNA id	RIMD 2210633	Peru 466	K5030	AN-5034	VIP4-0439	VIP4-0395	VIP4-0407	VIP4-0445	AQ4037	AQ3810	VIP4-0444	VIP4-0447	VIP4-0219	VIP4-0430	VIP4-0443	Name
saha1578.1	+	+	+	+	+	+	+	+	+	+	+	+	+	+	+	SsrA
seco3183.1	+	+	+	+	+	+	+	-	+	+	+	+	+	+	+	sroG
ssey4405.1	+	+	+	+	+	+	+	+	+	+	+	+	+	+	-	STnc1460
sstm819.1	+	+	+	+	+	+	+	+	+	+	+	+	+	+	+	RtT
svch1090.1	+	+	+	+	+	+	+	+	+	+	+	+	+	+	+	Qrr1
svch1199.1	+	+	+	+	+	+	+	+	+	+	+	+	+	+	+	IGR2
svch1202.1	+	+	+	+	+	+	+	+	+	+	+	+	+	+	-	svch1202.1
svch1375.1	+	+	+	+	+	+	+	+	+	+	+	+	+	+	+	svch1375.1
svch1521.1	+	+	+	+	+	+	+	+	+	+	+	+	+	+	+	svch1521.1
svch197.3	+	+	+	+	+	+	+	+	+	+	+	+	+	+	+	svch197.3
svch2237.1	+	+	+	+	+	+	+	-	+	+	+	+	+	+	-	svch2237.1
svch2267.1	+	+	+	+	+	+	+	+	+	+	+	+	+	+	+	svch2267.1
svch2581.1	+	+	+	+	+	+	+	+	+	+	+	+	+	+	+	svch2581.1
svch2654.1	+	+	+	+	+	+	+	+	+	+	+	+	+	+	+	svch2654.1
svch2765.1	+	+	+	+	+	+	+	+	+	+	+	+	+	+	+	svch2765.1
svch49.1	+	+	+	+	+	+	+	+	+	+	+	+	+	+	+	Qrr2
svch49.2	+	+	+	+	+	+	+	+	+	+	+	+	+	+	+	svch49.2
svch658.1	+	+	+	+	+	+	+	+	+	+	+	+	+	+	+	svch658.1
svch691.1	+	+	+	+	+	+	+	+	+	+	+	+	+	+	+	svch691.1
svch773.1	+	+	+	+	+	+	+	+	+	+	+	+	+	+	+	Qrr3
svch773.2	+	+	+	+	+	+	+	+	+	+	+	+	+	+	+	svch773.2
svch875.1	+	+	+	+	+	+	+	+	+	+	-	+	+	-	+	svch875.1
svch909.1	+	+	+	+	+	+	+	+	+	+	+	+	+	+	+	Qrr4
svch915.3	+	+	+	+	+	+	+	+	+	+	+	+	+	+	+	svch915.3
svha112.1	+	+	+	+	+	+	+	+	+	+	+	+	+	+	+	Qrr2
svha1834.1	+	+	+	+	+	+	+	+	+	+	+	+	+	+	+	Qrr4
svha231.1	+	+	+	+	+	+	+	+	+	+	+	+	+	+	+	P26
svha3439.1	+	+	+	+	+	+	+	+	+	+	+	+	+	+	+	rimP
svha3604.1	+	+	-	+	+	+	+	+	+	-	+	+	+	+	+	6S RNA
svpa113.1	+	+	+	+	+	+	+	+	+	+	+	+	+	+	+	RyhB
svpa117.1	+	+	+	+	+	+	+	+	+	+	+	+	+	+	+	Spot_42
svpa1197.1	+	+	+	+	+	+	+	+	+	+	+	+	+	+	-	His_leader
svpa128.1	+	+	+	+	+	+	+	+	+	+	+	+	+	+	+	TPP riboswitch
svpa1295.1	+	+	+	+	+	+	+	+	+	+	+	+	+	+	+	VrrA
svpa1316.1	+	+	+	+	+	+	+	+	+	+	+	+	+	+	+	Qrr
svpa1324.1	+	+	+	+	+	+	+	+	+	+	+	+	+	+	+	FMN riboswitch
svpa1360.1	+	+	+	+	+	+	+	+	+	+	+	+	+	+	+	LR-PK1
svpa1370.1	+	+	+	+	+	+	+	+	+	+	+	+	+	+	+	Purine riboswitches
svpa1401.1	+	+	+	+	+	+	+	+	-	+	-	-	+	-	-	RNA-OUT
svpa1469.1	+	+	+	+	+	+	+	+	+	+	+	+	+	+	+	MicX
svpa1696.1	+	+	+	+	+	+	+	+	+	+	+	+	+	+	+	Cyclic di-GMP-II riboswitch
svpa1856.1	+	+	+	+	+	+	+	+	+	+	+	+	+	+	+	Glycine riboswitch
svpa2047.1	+	+	+	+	+	+	+	+	+	+	+	+	+	+	+	Trp_leader
svpa2205.1	+	+	+	+	+	+	+	+	+	+	+	+	+	+	+	MOCO_RNA_motif
svpa2431.1	+	+	+	+	+	+	+	+	+	+	+	+	+	+	+	t44
svpa2576.1	+	+	+	+	+	+	+	+	+	+	+	+	+	+	+	S15
svpa279.1	+	-	+	+	+	+	+	+	+	-	+	+	+	+	+	Alpha_RBS
svpa2874.1	+	+	+	+	+	+	+	+	+	+	+	+	+	+	+	Lysine riboswitch
svpa3118.1	+	+	+	+	+	+	+	+	+	+	+	+	+	+	+	P26
svpa3143.1	+	+	+	+	+	+	+	+	+	+	+	+	+	+	+	Cobalamin riboswitch
svpa3216.1	+	+	+	+	+	+	+	+	+	+	+	+	+	+	+	CsrB
svpa509.1	+	+	+	+	+	+	+	+	+	+	+	+	+	+	+	Thr_leader
svpa574.1	+	+	+	+	+	+	+	+	+	+	+	+	+	+	+	Phe_leader
svpa675.1	+	+	+	+	+	+	+	+	+	+	+	+	+	+	+	SsrA
svpa726.1	+	+	-	+	+	+	+	+	-	+	+	+	+	+	+	GcvB
svpa996.1	+	+	+	+	+	+	+	+	+	+	+	+	+	+	+	ffs
svsp1229.1	+	+	+	+	+	+	+	+	+	+	+	+	+	+	+	TwoAYGGAY
svsp1390.1	+	+	+	+	+	+	+	+	+	+	+	+	+	+	+	Glycine
svsp451.1	+	+	+	+	+	+	+	+	+	+	+	+	+	+	+	rnpB
svvy590.1	+	+	+	+	+	+	+	+	+	+	+	+	+	+	+	RNaseP_bact_a
