# Supplementary material for: Comparative genomic analysis of clinical and environmental strains provides insight into the pathogenicity and evolution of Vibrio parahaemolyticus
Source: BMC Genomics. 2014 Dec 18;15(1):1135. doi: 10.1186/1471-2164-15-1135 (PMC4320434; doi:10.1186/1471-2164-15-1135)
Supplement: Supplementary file 3 — Additional file 3: Table S3: Homologous virulence-associated genes in environmental strain VIP4-0443. (XLSX 70 KB) [file 12864_2014_6908_MOESM3_ESM.xlsx]

## Sheet: Sheet2
	VIP4-0443 gene id	VFDB id	Percent	Alignment length	Evalue	Score	Description
	VIP4-0443|1408171.4.peg.1256	VFG0024	33.33	276	2e-26	104	ptlH - putative bacterial secretion system protein
	VIP4-0443|1408171.4.peg.4771	VFG0029	32.87	143	8e-18	81.6	bplL - lipopolysaccharide biosynthesis protein
	VIP4-0443|1408171.4.peg.5110	VFG0031	30.72	153	4e-11	58.5	bplH - putative glycosyl transferase
	VIP4-0443|1408171.4.peg.3560	VFG0037	35.85	53	4e-07	43.9	bplB - probable acetyltransferase
	VIP4-0443|1408171.4.peg.4278	VFG0077	61.78	191	5e-94	274	clpP - ATP-dependent Clp protease proteolytic subunit
	VIP4-0443|1408171.4.peg.4659	VFG0079	47.06	850	0	735	clpC - endopeptidase Clp ATP-binding chain C
	VIP4-0443|1408171.4.peg.3860	VFG0080	39.47	418	9e-101	316	clpE - ATP-dependent protease
	VIP4-0443|1408171.4.peg.3083	VFG0082	74.11	506	0	822	aldA - aldehyde dehydrogenase
	VIP4-0443|1408171.4.peg.657	VFG0087	31.54	130	5e-09	49.3	tagD - tagD protein
	VIP4-0443|1408171.4.peg.4495	VFG0088	33.88	363	4e-43	157	tcpI - toxin co-regulated pilus biosynthesis protein I
	VIP4-0443|1408171.4.peg.921	VFG0103	40.93	215	5e-66	203	acfA - accessory colonization factor AcfA
	VIP4-0443|1408171.4.peg.4694	VFG0104	35.58	520	2e-93	298	acfB - accessory colonization factor AcfB
	VIP4-0443|1408171.4.peg.1593	VFG0112	50.62	565	0	540	pilB - type 4 fimbrial biogenesis protein PilB
	VIP4-0443|1408171.4.peg.1590	VFG0114	51.59	283	1e-94	282	pilD - type 4 prepilin peptidase PilD
	VIP4-0443|1408171.4.peg.877	VFG0116	37.34	458	6e-96	297	algB - two-component response regulator AlgB
	VIP4-0443|1408171.4.peg.702	VFG0118	32.26	155	4e-24	91.3	algQ - Alginate regulatory protein AlgQ
	VIP4-0443|1408171.4.peg.4220	VFG0119	30.71	241	2e-30	113	algR - alginate biosynthesis regulatory protein AlgR
	VIP4-0443|1408171.4.peg.2702	VFG0121	64.4	191	8e-90	262	algU - alginate biosynthesis protein AlgZ/FimS
	VIP4-0443|1408171.4.peg.2703	VFG0134	30.99	142	6e-09	50.4	mucA - alkaline metalloproteinase precursor
	VIP4-0443|1408171.4.peg.1449	VFG0141	45.08	417	3e-122	363	waaA - lipopolysaccharide core biosynthesis protein WaaP
	VIP4-0443|1408171.4.peg.1448	VFG0143	51.02	343	3e-126	367	waaF - heptosyltransferase I
	VIP4-0443|1408171.4.peg.2236	VFG0145	30.4	125	7e-08	50.8	lasA - LasA protease precursor
	VIP4-0443|1408171.4.peg.3141	VFG0146	47.39	498	3e-146	437	lasB - elastase LasB
	VIP4-0443|1408171.4.peg.2839	VFG0152	38.75	80	1e-07	48.1	rhlR - transcriptional regulator RhlR
	VIP4-0443|1408171.4.peg.906	VFG0168	30.3	363	2e-40	148	pchD - pyochelin biosynthesis protein PchD
	VIP4-0443|1408171.4.peg.3397	VFG0171	36.36	264	1e-42	155	pchA - salicylate biosynthesis isochorismate synthase
	VIP4-0443|1408171.4.peg.5153	VFG0189	32.43	259	3e-29	111	pscQ - translocation protein in type III secretion
	VIP4-0443|1408171.4.peg.4298	VFG0191	37.8	127	8e-15	65.5	pscO - translocation protein in type III secretion
	VIP4-0443|1408171.4.peg.4524	VFG0193	36.77	155	1e-28	106	popN - outer membrane protein PopN
	VIP4-0443|1408171.4.peg.4720	VFG0197	37.76	98	1e-11	55.8	pcr4 - conserved hypothetical protein in type III secretion
	VIP4-0443|1408171.4.peg.4511	VFG0201	33.33	189	5e-22	92.8	pcrV - type III secretion protein PcrV
	VIP4-0443|1408171.4.peg.4512	VFG0202	54.37	160	1e-57	178	pcrH - regulatory protein PcrH
	VIP4-0443|1408171.4.peg.1581	VFG0203	48	50	1e-10	55.1	popB - translocator protein PopB
	VIP4-0443|1408171.4.peg.1580	VFG0204	34.25	219	7e-30	114	popD - translocator protein PopD
	VIP4-0443|1408171.4.peg.3085	VFG0205	32.62	141	2e-18	75.5	exsC - exoenzyme S synthesis protein C precursor
	VIP4-0443|1408171.4.peg.4433	VFG0212	34.16	442	5e-71	231	pscD - type III export protein PscD
	VIP4-0443|1408171.4.peg.4437	VFG0216	35.4	113	3e-11	55.5	pscH - type III export protein PscH
	VIP4-0443|1408171.4.peg.4438	VFG0217	46.6	103	9e-24	87.4	pscI - type III export protein PscI
	VIP4-0443|1408171.4.peg.4439	VFG0218	67.16	201	2e-88	264	pscJ - type III export protein PscJ
	VIP4-0443|1408171.4.peg.4440	VFG0219	31.91	141	2e-14	65.9	pscK - type III export protein PscK
	VIP4-0443|1408171.4.peg.4442	VFG0220	52.45	204	2e-74	225	pscL - type III export protein PscL
	VIP4-0443|1408171.4.peg.3494	VFG0221	45.24	42	1e-07	45.4	pilE - pilin PilE
	VIP4-0443|1408171.4.peg.4553	VFG0307	31.25	128	2e-18	75.9	napA - neutrophil activating protein
	VIP4-0443|1408171.4.peg.2981	VFG0331	73.33	45	3e-16	71.6	rfaE - ADP-heptose synthase
	VIP4-0443|1408171.4.peg.3242	VFG0332	75.32	158	1e-82	248	rfaD - ADP-L-glycero-D-mannoheptose-6-epimerase
	VIP4-0443|1408171.4.peg.2927	VFG0334	32.89	76	9e-07	44.7	oapA - opacity associated protein
	VIP4-0443|1408171.4.peg.984	VFG0338	30.25	162	2e-13	67.8	tbpA - transferrin-binding protein 1 precursor
	VIP4-0443|1408171.4.peg.3234	VFG0362	30.71	267	4e-25	108	irp1 - yersiniabactin biosynthetic protein HMWP1
	VIP4-0443|1408171.4.peg.5029	VFG0364	33.73	83	5e-09	51.2	ybtA - transcriptional regulator YbtA
	VIP4-0443|1408171.4.peg.3890	VFG0365	43.67	245	1e-62	212	ybtP - lipoprotein inner membrane ABC-transporter
	VIP4-0443|1408171.4.peg.3941	VFG0377	32.35	136	2e-06	46.6	yopM - putative targeted effector protein
	VIP4-0443|1408171.4.peg.4719	VFG0384	73.89	701	0	1062	yscV - putative membrane-bound Yop protein
	VIP4-0443|1408171.4.peg.5151	VFG0394	77.17	127	1e-66	202	yscR - putative Yop secretion membrane protein
	VIP4-0443|1408171.4.peg.4093	VFG0396	66.25	160	2e-74	225	yscT - putative type III secretion protein
	VIP4-0443|1408171.4.peg.4095	VFG0397	63.73	193	5e-94	280	yscU - putative type III secretion protein
	VIP4-0443|1408171.4.peg.122	VFG0399	49.21	191	2e-59	189	virF - putative thermoregulatory protein
	VIP4-0443|1408171.4.peg.4432	VFG0402	49.66	147	3e-41	145	yscC - putative type III secretion protein
	VIP4-0443|1408171.4.peg.4436	VFG0406	50.68	73	7e-13	58.5	yscG - putative type III secretion protein
	VIP4-0443|1408171.4.peg.518	VFG0449	38.78	196	1e-35	124	fimZ - fimbrial protein Z, putative transcriptional regulator
	VIP4-0443|1408171.4.peg.3944	VFG0473	44.44	216	5e-60	188	basR - response regulator in two-component regulatory system with BasS
	VIP4-0443|1408171.4.peg.2397	VFG0477	83.27	269	2e-163	458	rpoS - sigma S
	VIP4-0443|1408171.4.peg.3354	VFG0478	79.73	148	7e-86	249	fur - transcriptional repressor of iron-responsive genes
	VIP4-0443|1408171.4.peg.3361	VFG0479	78.3	470	0	736	pykF - pyruvate kinase I
	VIP4-0443|1408171.4.peg.3433	VFG0483	41.27	126	3e-24	95.1	orf408 - putative regulatory protein, deoR family
	VIP4-0443|1408171.4.peg.4022	VFG0484	56.88	269	9e-101	318	ttrA - Tetrathionate reductase complex, subunit A
	VIP4-0443|1408171.4.peg.4023	VFG0485	32.07	343	2e-40	145	ttrC - Tetrathionate reductase complex, subunit C
	VIP4-0443|1408171.4.peg.4024	VFG0486	60.63	254	2e-108	314	ttrB - Tetrathionate reductase complex, subunit B
	VIP4-0443|1408171.4.peg.4025	VFG0487	32.7	575	2e-89	289	ttrS - Tetrathionate reductase complex: sensory transduction histidine kinase
	VIP4-0443|1408171.4.peg.4026	VFG0488	47.47	99	4e-29	105	ttrR - Tetrathionate reductase complex: response regulator
	VIP4-0443|1408171.4.peg.5069	VFG0490	52.54	177	3e-53	173	orf319 - putative inner membrane protein
	VIP4-0443|1408171.4.peg.2102	VFG0491	35.29	68	2e-09	51.6	orf242 - putative regulatory proteins, merR family
	VIP4-0443|1408171.4.peg.1764	VFG0524	44.14	333	9e-84	271	fhlA - formate hydrogen-lyase transcriptional activator for fdhF, hyc and hyp operons
	VIP4-0443|1408171.4.peg.3015	VFG0538	31.91	94	1e-09	55.5	hilA/LagA - invasion genes transcription activator
	VIP4-0443|1408171.4.peg.3233	VFG0542	41.67	60	1e-09	47.8	iacP - putative acyl carrier protein
	VIP4-0443|1408171.4.peg.2396	VFG0562	71.48	852	0	1248	mutS - methyl-directed mismatch repair, recognize exocyclic adducts of guanosine
	VIP4-0443|1408171.4.peg.4018	VFG0570	31.18	93	2e-07	48.1	marT - putative transcriptional regulatory protein
	VIP4-0443|1408171.4.peg.1840	VFG0574	33.54	161	3e-19	90.1	mgtB - Mg<up>2+</up> transport protein
	VIP4-0443|1408171.4.peg.1354	VFG0575	35.54	121	4e-20	82	mgtC - Mg<up>2+</up> transport protein
	VIP4-0443|1408171.4.peg.2053	VFG0576	70.45	176	3e-75	224	ssb - ssDNA-binding protein controls activity of RecBCD nuclease
	VIP4-0443|1408171.4.peg.405	VFG0584	36.08	255	7e-48	169	yjcC - putative diguanylate cyclase/phosphodiesterase
	VIP4-0443|1408171.4.peg.2492	VFG0586	44.21	95	2e-25	92.8	soxR - redox-sensing transcriptional activator SoxR, contains iron-sulfur center for redox-sensing
	VIP4-0443|1408171.4.peg.4966	VFG0596	55.11	225	1e-84	253	copR - Copper resistance; transcriptional regulatory protein
	VIP4-0443|1408171.4.peg.3799	VFG0639	34.18	392	2e-54	189	SF2975 - orf, conserved hypothetical protein
	VIP4-0443|1408171.4.peg.1463	VFG0674	33.66	202	2e-30	113	smcL - sphingomyelinase-c
	VIP4-0443|1408171.4.peg.5184	VFG0827	41.49	188	2e-44	148	escR - escR
	VIP4-0443|1408171.4.peg.4242	VFG0864	34.15	123	9e-18	77.4	aggR - AraC homolgous regulator of AAF/I
	VIP4-0443|1408171.4.peg.4550	VFG0869	40.11	182	5e-33	118	aatC - AatC ATB binding protein of ABC transporter
	VIP4-0443|1408171.4.peg.1951	VFG0876	31.58	114	6e-09	56.2	fimD - Outer membrane usher protein fimD precursor
	VIP4-0443|1408171.4.peg.4429	VFG0906	51.28	39	3e-06	47.8	hlyA - Hemolysin A
	VIP4-0443|1408171.4.peg.4934	VFG0918	33.1	145	8e-20	83.2	chuT - Putative Periplasmic binding protein
	VIP4-0443|1408171.4.peg.2551	VFG0919	34.2	269	9e-33	123	chuW - Putative oxygen independent coproporphyrinogen III oxidase
	VIP4-0443|1408171.4.peg.2550	VFG0920	38.41	138	4e-30	106	chuX - Hypothetical protein
	VIP4-0443|1408171.4.peg.4936	VFG0922	46.45	282	3e-72	228	chuU - Putative permease of iron compound ABC transport system
	VIP4-0443|1408171.4.peg.4508	VFG0934	32.78	241	2e-31	115	entA - 2,3-dihydro-2,3-dihydroxybenzoate dehydrogenase
	VIP4-0443|1408171.4.peg.2677	VFG0935	33.94	165	2e-17	82.8	iroN - Siderophore receptor IroN
	VIP4-0443|1408171.4.peg.3046	VFG0963	52.49	402	2e-142	412	hasB - UDP-glucose 6-dehydrogenase
	VIP4-0443|1408171.4.peg.2050	VFG0964	45.15	268	3e-77	237	hasC - UDP-glucose pyrophosphorylase
	VIP4-0443|1408171.4.peg.4431	VFG1004	48.28	87	8e-22	89.7	mxiD - Type III secretion protein
	VIP4-0443|1408171.4.peg.2031	VFG1025	47.88	401	4e-115	345	orf9 - putative anaerobic decarboxylate transporter
	VIP4-0443|1408171.4.peg.5127	VFG1028	35.91	259	6e-53	176	intI1 - Tn21 integrase IntI1
	VIP4-0443|1408171.4.peg.2943	VFG1029	46.51	43	7e-08	48.1	tnpM - TnpM
	VIP4-0443|1408171.4.peg.4300	VFG1037	32.99	97	2e-06	43.5	tetC - putative transcriptional regulator TetC
	VIP4-0443|1408171.4.peg.2733	VFG1038	36.89	103	2e-17	74.3	tetD - putative transcriptional regulator TetD
	VIP4-0443|1408171.4.peg.4623	VFG1042	57.77	251	1e-106	310	fecE - ATP-binding protein FecE
	VIP4-0443|1408171.4.peg.1767	VFG1045	37.5	136	1e-25	97.8	fecB - FecB
	VIP4-0443|1408171.4.peg.1770	VFG1047	33.74	326	2e-51	182	fecA - FecA
	VIP4-0443|1408171.4.peg.4780	VFG1085	44.13	707	0	569	iutA - IutA
	VIP4-0443|1408171.4.peg.2093	VFG1089	46.38	442	1e-127	378	hpt - highly similar to hexose phosphate transport protein
	VIP4-0443|1408171.4.peg.3615	VFG1092	55.56	63	5e-17	73.6	int3 - integrase, phage family
	VIP4-0443|1408171.4.peg.3374	VFG1110	43.41	205	7e-38	135	VC1777 - conserved hypothetical protein
	VIP4-0443|1408171.4.peg.4092	VFG1116	35.45	110	7e-17	74.3	nagC - N-acetylglucosamine-6-phosphate deacetylase
	VIP4-0443|1408171.4.peg.891	VFG1119	70.95	148	2e-73	218	radC - DNA repair protein RadC, putative
	VIP4-0443|1408171.4.peg.889	VFG1138	56.55	145	2e-60	184	VC1805 - hypothetical protein
	VIP4-0443|1408171.4.peg.4345	VFG1206	41.87	289	1e-69	222	fbpC - iron
	VIP4-0443|1408171.4.peg.970	VFG1213	30.04	243	8e-18	81.6	pilS - two-component sensor PilS
	VIP4-0443|1408171.4.peg.3493	VFG1216	35.9	78	4e-09	50.1	fimU - type 4 fimbrial biogenesis protein FimU
	VIP4-0443|1408171.4.peg.3781	VFG1223	69.73	337	6e-179	501	pilT - twitching motility protein PilT
	VIP4-0443|1408171.4.peg.3780	VFG1224	59.14	350	1e-150	432	pilU - twitching motility protein PilU
	VIP4-0443|1408171.4.peg.1009	VFG1226	34.75	118	3e-22	89.7	pilH - twitching motility protein PilH
	VIP4-0443|1408171.4.peg.2842	VFG1228	30.89	327	2e-35	139	pilJ - twitching motility protein PilJ
	VIP4-0443|1408171.4.peg.1293	VFG1235	30.87	149	1e-11	58.2	chpE - probable chemotaxis protein
	VIP4-0443|1408171.4.peg.1807	VFG1236	51.35	148	3e-46	147	flgC - flagellar basal-body rod protein FlgC
	VIP4-0443|1408171.4.peg.1806	VFG1237	41.46	205	7e-44	147	flgD - flagellar basal-body rod modification protein FlgD
	VIP4-0443|1408171.4.peg.4492	VFG1238	46.6	206	6e-48	163	flgE - flagellar hook protein FlgE
	VIP4-0443|1408171.4.peg.994	VFG1239	47.43	253	2e-73	224	flgF - flagellar basal-body rod protein FlgF
	VIP4-0443|1408171.4.peg.3078	VFG1240	59.77	261	9e-101	295	flgG - flagellar basal-body rod protein FlgG
	VIP4-0443|1408171.4.peg.3077	VFG1241	45	220	7e-57	181	flgH - flagellar L-ring protein precursor FlgH
	VIP4-0443|1408171.4.peg.991	VFG1242	60.55	365	3e-149	427	flgI - flagellar P-ring protein precursor FlgI
	VIP4-0443|1408171.4.peg.990	VFG1243	42.78	180	5e-42	149	flgJ - flagellar protein FlgJ
	VIP4-0443|1408171.4.peg.1030	VFG1246	62.96	162	3e-63	210	fliC - flagellin type B
	VIP4-0443|1408171.4.peg.4573	VFG1249	54.51	466	3e-164	474	fleR - two-component response regulator
	VIP4-0443|1408171.4.peg.2287	VFG1252	65.38	130	4e-54	174	fliG - flagellar motor switch protein FliG
	VIP4-0443|1408171.4.peg.4822	VFG1254	53.12	433	8e-162	466	fliI - flagellum-specific ATP synthase FliI
	VIP4-0443|1408171.4.peg.2279	VFG1256	60.62	320	7e-145	414	fliM - flagellar motor switch protein FliM
	VIP4-0443|1408171.4.peg.2276	VFG1258	42.86	63	4e-11	53.1	fliO - flagellar protein FliO
	VIP4-0443|1408171.4.peg.2275	VFG1259	66.52	227	5e-106	310	fliP - flagellar biosynthetic protein FliP
	VIP4-0443|1408171.4.peg.2274	VFG1260	60	85	2e-30	103	fliQ - flagellar biosynthetic protein FliQ
	VIP4-0443|1408171.4.peg.2273	VFG1261	45.06	233	5e-61	192	fliR - flagellar biosynthetic protein FliR
	VIP4-0443|1408171.4.peg.2272	VFG1262	47.48	377	9e-120	353	flhB - flagellar biosynthetic protein FlhB
	VIP4-0443|1408171.4.peg.2271	VFG1263	64.88	692	0	896	flhA - flagellar biosynthesis protein FlhA
	VIP4-0443|1408171.4.peg.2269	VFG1265	61.33	256	6e-106	310	fleN - flagellar synthesis regulator FleN
	VIP4-0443|1408171.4.peg.2577	VFG1266	32.5	240	1e-36	141	pchI - probable ATP-binding component of ABC transporter
	VIP4-0443|1408171.4.peg.2403	VFG1267	30.13	521	2e-51	184	pchH - probable ATP-binding component of ABC transporter
	VIP4-0443|1408171.4.peg.2338	VFG1270	35.19	108	8e-15	72	cyaD - cyclolysin secretion protein
	VIP4-0443|1408171.4.peg.4696	VFG1298	36.18	152	1e-26	100	cap8B - capsular polysaccharide synthesis enzyme Cap8B
	VIP4-0443|1408171.4.peg.2364	VFG1306	43.75	112	7e-17	72.4	cap8J - capsular polysaccharide synthesis enzyme Cap8J
	VIP4-0443|1408171.4.peg.4769	VFG1337	38.42	393	4e-82	257	neuC - UDP-N-acetylglucosamine-2-epimerase NeuC
	VIP4-0443|1408171.4.peg.3616	VFG1338	50	166	2e-51	169	neuB - N-acetyl neuramic acid synthetase NeuB
	VIP4-0443|1408171.4.peg.15	VFG1369	47.2	161	8e-35	125	cps4E - capsular polysaccharide biosynthesis protein Cps4E
	VIP4-0443|1408171.4.peg.1567	VFG1381	30.81	185	5e-14	68.9	icl/aceA - aceA
	VIP4-0443|1408171.4.peg.3783	VFG1384	31.16	292	2e-28	108	proC - proC
	VIP4-0443|1408171.4.peg.2402	VFG1387	35.51	245	1e-22	92.8	purC - purC
	VIP4-0443|1408171.4.peg.2079	VFG1388	42.72	103	8e-20	85.1	ompA - ompA
	VIP4-0443|1408171.4.peg.3753	VFG1390	40.62	224	4e-55	176	mprA - hypothetical protein Rv0981
	VIP4-0443|1408171.4.peg.4865	VFG1398	35.1	339	3e-53	179	trpD - trpD
	VIP4-0443|1408171.4.peg.1980	VFG1404	35.03	157	2e-32	115	ahpC - ahpC
	VIP4-0443|1408171.4.peg.4586	VFG1405	59.83	239	2e-101	310	sigA - sigA
	VIP4-0443|1408171.4.peg.277	VFG1411	39.38	193	6e-44	145	leuD - leuD
	VIP4-0443|1408171.4.peg.937	VFG1444	32.32	393	1e-51	182	aslA - putative arylsulfatase
	VIP4-0443|1408171.4.peg.1243	VFG1449	47.69	216	4e-70	214	kpsT - KpsT
	VIP4-0443|1408171.4.peg.1242	VFG1450	36.81	182	2e-34	123	kpsM - KpsM
	VIP4-0443|1408171.4.peg.1956	VFG1472	35.07	365	2e-54	185	ORF21 - putative FMN-dependent dehydrogenase
	VIP4-0443|1408171.4.peg.4053	VFG1497	30.86	243	2e-19	82.4	ORF46 - putative ABC transporter membrane protein
	VIP4-0443|1408171.4.peg.418	VFG1511	80	135	2e-81	237	ORF60 - putative integrase
	VIP4-0443|1408171.4.peg.116	VFG1563	37.45	235	1e-49	163	orf29 - hypothetical protein
	VIP4-0443|1408171.4.peg.5036	VFG1564	32.18	174	5e-21	88.2	orf30 - hypothetical protein
	VIP4-0443|1408171.4.peg.1663	VFG1582	72.94	436	0	643	orf48 - hypothetical protein
	VIP4-0443|1408171.4.peg.1173	VFG1583	33.41	452	7e-49	172	orf49 - hypothetical protein
	VIP4-0443|1408171.4.peg.3114	VFG1584	31.85	292	2e-41	145	orf50 - hypothetical protein
	VIP4-0443|1408171.4.peg.4668	VFG1591	32.89	301	2e-53	177	orf57 - hypothetical protein
	VIP4-0443|1408171.4.peg.1068	VFG1592	33.73	590	2e-84	286	orf58 - hypothetical protein
	VIP4-0443|1408171.4.peg.3479	VFG1593	38.89	288	4e-52	178	orf59 - hypothetical protein
	VIP4-0443|1408171.4.peg.4147	VFG1617	49.64	137	1e-40	135	orf83 - hypothetical protein
	VIP4-0443|1408171.4.peg.5019	VFG1630	47.73	331	4e-108	320	orf7 - hypothetical protein
	VIP4-0443|1408171.4.peg.2335	VFG1633	31.47	340	1e-39	145	mchF - microcin transport protein MchF
	VIP4-0443|1408171.4.peg.2688	VFG1667	41.24	291	3e-77	238	orf44 - hypothetical protein
	VIP4-0443|1408171.4.peg.3844	VFG1668	57.79	488	0	567	orf45 - putative lysil-tRNA synthetase LysU
	VIP4-0443|1408171.4.peg.4404	VFG1670	69.44	481	0	735	orf47 - putative cadaverin decarboxylase
	VIP4-0443|1408171.4.peg.2098	VFG1671	65.52	435	0	588	orf48 - putative lysin/cadaverin transporter
	VIP4-0443|1408171.4.peg.2994	VFG1747	37.95	332	4e-53	188	YPO0256 - two-component sensor/regulator
	VIP4-0443|1408171.4.peg.5060	VFG1792	32.87	143	6e-15	68.2	ysrR - YsrR
	VIP4-0443|1408171.4.peg.2378	VFG1826	38.88	715	6e-169	506	relA - relA
	VIP4-0443|1408171.4.peg.1356	VFG1855	74.9	526	0	791	htpB - Hsp60, 60K heat shock protein HtpB
	VIP4-0443|1408171.4.peg.3681	VFG1856	50.21	239	1e-85	256	ccmC - heme exporter protein CcmC
	VIP4-0443|1408171.4.peg.3820	VFG1858	34.67	75	3e-12	55.1	feoA - ferrous iron transporter A
	VIP4-0443|1408171.4.peg.3819	VFG1859	42.16	721	0	560	feoB - ferrous iron transporter B
	VIP4-0443|1408171.4.peg.4172	VFG1861	57.52	492	0	543	katA - catalase/
	VIP4-0443|1408171.4.peg.3693	VFG1862	78.23	487	0	813	katB - catalase-peroxidase KatB
	VIP4-0443|1408171.4.peg.4448	VFG1864	40.21	189	3e-39	134	mip - macrophage infectivity potentiator
	VIP4-0443|1408171.4.peg.4400	VFG1867	66.15	192	9e-97	280	sodB - superoxide dismutase
	VIP4-0443|1408171.4.peg.2389	VFG1886	62.07	58	9e-23	82.4	csrA - carbon storage regulator RsmA
	VIP4-0443|1408171.4.peg.1302	VFG1887	42.36	746	0	624	relA - GTP pyrophosphokinase
	VIP4-0443|1408171.4.peg.1304	VFG1888	30.29	931	4e-123	396	letS - sensory box histidine kinase/response regulator
	VIP4-0443|1408171.4.peg.2816	VFG1901	35.29	85	5e-08	49.7	motB - putative flagellar motor protein
	VIP4-0443|1408171.4.peg.541	VFG1936	32.79	247	3e-38	139	Cj1135 - putative two-domain glycosyltransferase
	VIP4-0443|1408171.4.peg.2780	VFG1952	41.27	189	1e-45	149	gmhA2 - putative phosphoheptose isomerase
	VIP4-0443|1408171.4.peg.3292	VFG1958	34.95	103	1e-14	65.1	Cj1430c - putative nucleotide-sugar epimerase/dehydratase
	VIP4-0443|1408171.4.peg.1147	VFG1963	33.33	117	8e-14	64.3	Cj1435c - hypothetical protein Cj1435c
	VIP4-0443|1408171.4.peg.366	VFG1971	52.46	305	4e-107	315	kpsF - KpsF protein
	VIP4-0443|1408171.4.peg.850	VFG1972	40	215	2e-48	170	kpsD - putative capsule polysaccharide export system periplasmic protein
	VIP4-0443|1408171.4.peg.1244	VFG1973	31.71	350	5e-55	187	kpsE - putative capsule polysaccharide export system inner membrane protein
	VIP4-0443|1408171.4.peg.4356	VFG1988	30.99	171	3e-20	82	Cj1415c - possible adenylylsulfate kinase
	VIP4-0443|1408171.4.peg.1808	VFG1991	41.98	131	1e-28	101	flgB - flagellar basal body rod protein FlgB
	VIP4-0443|1408171.4.peg.992	VFG1997	39.2	199	2e-45	152	flgH - flagellar L-ring protein FlgH
	VIP4-0443|1408171.4.peg.1081	VFG2001	33.93	112	3e-21	82	fliS - flagellar protein FliS
	VIP4-0443|1408171.4.peg.3055	VFG2008	37.29	118	2e-18	79.3	motB - flagellar motor protein MotB
	VIP4-0443|1408171.4.peg.2268	VFG2010	56.5	223	3e-86	258	fliA - flagellar biosynthesis sigma factor FliA
	VIP4-0443|1408171.4.peg.2270	VFG2011	43.66	284	4e-72	234	flhF - flagellar GTP-binding protein FlhF
	VIP4-0443|1408171.4.peg.2278	VFG2018	67.42	89	7e-41	132	fliN - flagellar motor switch protein FliN
	VIP4-0443|1408171.4.peg.522	VFG2044	34.98	203	2e-34	120	bvgA - virulence factors transcription regulator
	VIP4-0443|1408171.4.peg.2856	VFG2046	35.68	241	7e-33	121	gspC - putative general secretion protein GspC
	VIP4-0443|1408171.4.peg.3139	VFG2048	65.86	495	0	662	gspE - putative type II secretion protein
	VIP4-0443|1408171.4.peg.3138	VFG2049	54.67	375	6e-138	400	gspF - putative type II secretion protein
	VIP4-0443|1408171.4.peg.3137	VFG2050	75.89	141	6e-77	226	gspG - putative type II secretion protein
	VIP4-0443|1408171.4.peg.3135	VFG2052	41.82	110	9e-22	83.2	gspI - putative type II secretion protein
	VIP4-0443|1408171.4.peg.3134	VFG2053	34.92	189	7e-30	108	gspJ - putative type II secretion protein
	VIP4-0443|1408171.4.peg.3133	VFG2054	40	320	3e-75	235	gspK - putative type II secretion protein
	VIP4-0443|1408171.4.peg.3130	VFG2056	38.33	60	3e-12	56.6	gspM - putative secretion pathway protein
	VIP4-0443|1408171.4.peg.4649	VFG2059	36.07	244	7e-36	127	PA0073 - probable ATP-binding component of ABC transporter
	VIP4-0443|1408171.4.peg.5173	VFG2061	44.1	195	5e-51	165	PA0075 - probable phosphoprotein phosphatase
	VIP4-0443|1408171.4.peg.3057	VFG2063	39.09	481	3e-112	358	icmF1 - hypothetical protein
	VIP4-0443|1408171.4.peg.3051	VFG2066	33.33	108	9e-21	81.3	PA0080 - hypothetical protein
	VIP4-0443|1408171.4.peg.3049	VFG2067	41.23	114	5e-20	87.8	PA0081 - hypothetical protein
	VIP4-0443|1408171.4.peg.1909	VFG2069	39.53	129	2e-26	97.8	PA0083 - hypothetical protein
	VIP4-0443|1408171.4.peg.1908	VFG2070	50.72	487	1e-174	502	PA0084 - hypothetical protein
	VIP4-0443|1408171.4.peg.3053	VFG2082	35.48	341	9e-68	220	VCA0114 - hypothetical protein
	VIP4-0443|1408171.4.peg.4632	VFG2085	38.82	340	1e-65	220	vasH - sigma-54 dependent transcriptional regulator
	VIP4-0443|1408171.4.peg.853	VFG2149	30.54	167	9e-14	72	yscC - probable Yop proteins translocation protein C/general secretion pathway protein
	VIP4-0443|1408171.4.peg.3646	VFG2161	37.06	143	2e-22	87	lspA - signal peptidase II
	VIP4-0443|1408171.4.peg.4770	VFG2226	34.54	359	8e-72	229	per - perosamine synthetase
	VIP4-0443|1408171.4.peg.3884	VFG2230	32.35	102	8e-15	68.6	wbkC - GDP-mannose 4,6-dehydratase / GDP-4-amino-4,6-dideoxy-D-mannose formyltransferase
	VIP4-0443|1408171.4.peg.1686	VFG2276	31.35	185	6e-14	73.2	colA - collagenase
	VIP4-0443|1408171.4.peg.1003	VFG2325	41.27	126	1e-27	98.6	fliS - flagellar protein FliS
	VIP4-0443|1408171.4.peg.2282	VFG2333	34.12	85	5e-11	61.2	fliK - flagellar hook-length control protein FliK
	VIP4-0443|1408171.4.peg.993	VFG2346	52.07	217	2e-74	225	flgG - flagellar basal-body rod protein FlgG
	VIP4-0443|1408171.4.peg.3079	VFG2347	35.34	249	1e-49	163	flgF - flagellar basal-body rod protein FlgF
	VIP4-0443|1408171.4.peg.32	VFG2361	58.63	336	1e-147	421	galE - UDP-glucose 4-epimerase
	VIP4-0443|1408171.4.peg.3709	VFG2366	30.43	138	1e-07	49.7	rfpB - putative galactosyltransferase
	VIP4-0443|1408171.4.peg.2187	VFG2409	32.3	226	6e-19	88.6	essC - hypothetical protein
	VIP4-0443|1408171.4.peg.2250	VFG2420	30.66	424	2e-44	166	MW0023 - Adenosine synthase A
	VIP4-0443|1408171.4.peg.3280	VFG2524	34.87	152	4e-26	100	cheZ - chemotaxis regulator CheZ
	VIP4-0443|1408171.4.peg.3454	VFG2525	37.84	111	1e-18	77	cheY - chemotaxis protein CheY
	VIP4-0443|1408171.4.peg.3688	VFG2526	38.96	367	1e-64	210	cheB - chemotaxis-specific methylesterase
	VIP4-0443|1408171.4.peg.1810	VFG2528	31.41	191	5e-21	86.7	cheR - chemotaxis protein methyltransferase
	VIP4-0443|1408171.4.peg.1474	VFG2529	31.56	358	2e-33	132	tsr - methyl-accepting chemotaxis protein I
	VIP4-0443|1408171.4.peg.3685	VFG2530	33.81	139	8e-28	101	cheW - chemotaxis protein CheW
	VIP4-0443|1408171.4.peg.3689	VFG2531	42.6	331	2e-76	250	cheA - chemotaxis two-component sensor kinase CheA
	VIP4-0443|1408171.4.peg.1076	VFG2534	41	261	1e-63	201	motA - flagellar motor protein MotA
	VIP4-0443|1408171.4.peg.1082	VFG2536	30.68	440	4e-41	151	fliD - flagellar hook-associated protein
	VIP4-0443|1408171.4.peg.1616	VFG2538	35.85	53	2e-06	43.9	pmlR/bspR1 - N-acylhomoserine lactone dependent regulatory protein
	VIP4-0443|1408171.4.peg.404	VFG2546	31.36	354	1e-59	200	wcbT - acyl-CoA transferase
	VIP4-0443|1408171.4.peg.2142	VFG2547	33.67	300	9e-46	157	wcbS - UDP-3-O-
	VIP4-0443|1408171.4.peg.2797	VFG2550	30.11	186	1e-17	76.6	wcbP - capsular polysaccharide biosynthesis dehydrogenase/reductase
	VIP4-0443|1408171.4.peg.3220	VFG2552	49.02	153	2e-47	153	wcbN - D-glycero-d-manno-heptose 1,7-bisphosphate phosphatase
	VIP4-0443|1408171.4.peg.1340	VFG1284	39.13	46	4e-06	41.6	icaR - ica operon transcriptional regulator
	VIP4-0443|1408171.4.peg.4435	VFG0214	63.01	73	2e-26	92.4	pscF - type III export protein PscF
	VIP4-0443|1408171.4.peg.4523	VFG0194	51.72	87	5e-26	92	pcr1 - conserved hypothetical protein in type III secretion
	VIP4-0443|1408171.4.peg.4574	VFG2007	53.42	73	2e-24	89	fliE - flagellar hook-basal body protein FliE
	VIP4-0443|1408171.4.peg.4809	VFG0070	42.86	49	3e-06	44.3	iap - P60 extracellular protein, invasion associated protein Iap
	VIP4-0443|1408171.4.peg.485	VFG1118	61.02	59	7e-19	72	VC1785 - transcriptional regulator
	VIP4-0443|1408171.4.peg.5150	VFG0395	69.32	88	6e-39	124	yscS - putative type III secretion protein
	VIP4-0443|1408171.4.peg.587	VFG1474	38.33	60	2e-07	46.2	ORF23 - putative UidR transriptional regulator
	VIP4-0443|1408171.4.peg.776	VFG0775	37.5	56	4e-08	45.4	rorf5 - unknown
	VIP4-0443|1408171.4.peg.890	VFG1137	56.57	99	7e-42	135	VC1804 - hypothetical protein
